# Supplementary material for: Cross talk between RNA modification writers and tumor development as a basis for guiding personalized therapy of gastric cancer
Source: Hum Genomics. 2022 Apr 22;16:14. doi: 10.1186/s40246-022-00386-z (PMC9027049; doi:10.1186/s40246-022-00386-z)
Supplement: Supplementary file 9 — Additional file 9: Table S1. Clinical information of TCGA-STAD dataset. [file 40246_2022_386_MOESM9_ESM.xlsx]

## Sheet: Table S1
Supplementary Table S1. Clinical information of TCGA-STAD dataset.
Samples	Clinical_T	Clinical_N	Clinical_M	Clinical_Stage	Age	Gender	OS	OS.time	Cluster_writer	Cluster_gene
GSM1523979	T3	N2	M0	Stage III	78	MALE	1	283	Cluster_1	gene.Cluster_A
GSM1523919	T4	N1	M0	Stage IV	64	MALE	0	2523	Cluster_2	gene.Cluster_B
GSM1523920	T3	N0	M0	Stage II	44	MALE	1	280	Cluster_2	gene.Cluster_B
GSM1523921	T2	N1	M0	Stage II	42	MALE	0	2499	Cluster_1	gene.Cluster_A
GSM1523727	T2	N1	M0	Stage II	67	MALE	0	2662	Cluster_1	gene.Cluster_A
GSM1523728	T2	N1	M0	Stage II	68	FEMALE	0	2647	Cluster_1	gene.Cluster_A
GSM1523729	T2	N1	M0	Stage II	42	FEMALE	0	2647	Cluster_1	gene.Cluster_B
GSM1523929	T2	N2	M0	Stage III	67	FEMALE	0	2650	Cluster_1	gene.Cluster_A
GSM1523922	T2	N1	M0	Stage II	65	MALE	1	708	Cluster_1	gene.Cluster_A
GSM1523923	T2	N1	M0	Stage II	59	MALE	1	792	Cluster_1	gene.Cluster_A
GSM1523924	T2	N1	M0	Stage II	52	MALE	0	2466	Cluster_2	gene.Cluster_B
GSM1523925	T2	N1	M0	Stage II	59	FEMALE	1	189	Cluster_1	gene.Cluster_A
GSM1523926	NA	N1	M0	NA	69	MALE	0	2071	Cluster_1	gene.Cluster_A
GSM1523927	T2	N1	M0	Stage II	46	MALE	0	2423	Cluster_2	gene.Cluster_B
GSM1523928	T2	N1	M0	Stage II	69	MALE	1	1624	Cluster_1	gene.Cluster_A
GSM1523934	T3	N3	M0	Stage IV	70	MALE	1	384	Cluster_1	gene.Cluster_A
GSM1523930	T2	N1	M0	Stage II	51	MALE	0	2356	Cluster_1	gene.Cluster_B
GSM1523931	T2	N1	M0	Stage II	61	FEMALE	0	2328	Cluster_1	gene.Cluster_A
GSM1523932	T2	N1	M0	Stage II	66	FEMALE	1	380	Cluster_1	gene.Cluster_A
GSM1523933	T2	N1	M0	Stage II	74	MALE	0	2258	Cluster_1	gene.Cluster_A
GSM1523935	T3	N0	M0	Stage II	64	MALE	0	2622	Cluster_2	gene.Cluster_B
GSM1523936	T2	N1	M0	Stage II	70	MALE	1	527	Cluster_2	gene.Cluster_B
GSM1523937	T2	N1	M0	Stage II	81	MALE	1	590	Cluster_2	gene.Cluster_B
GSM1523938	T3	N3	M0	Stage IV	53	FEMALE	1	173	Cluster_2	gene.Cluster_B
GSM1523939	T3	N3	M0	Stage IV	28	FEMALE	1	337	Cluster_2	gene.Cluster_B
GSM1523940	T3	N3	M0	Stage IV	69	MALE	1	601	Cluster_1	gene.Cluster_A
GSM1523941	T2	N3	M0	Stage IV	70	MALE	1	136	Cluster_1	gene.Cluster_A
GSM1523942	NA	N2	M0	NA	70	MALE	0	2108	Cluster_1	gene.Cluster_A
GSM1523951	T4	N2	M1	Stage IV	66	MALE	1	1591	Cluster_2	gene.Cluster_B
GSM1523943	T3	N2	M1	Stage IV	72	FEMALE	1	166	Cluster_1	gene.Cluster_A
GSM1523944	T2	N2	M0	Stage III	71	MALE	0	2089	Cluster_1	gene.Cluster_A
GSM1523945	T4	N3	M0	Stage IV	53	MALE	1	526	Cluster_2	gene.Cluster_B
GSM1523946	T2	N2	M0	Stage III	50	MALE	0	2068	Cluster_1	gene.Cluster_A
GSM1523947	T3	N0	M0	Stage II	74	FEMALE	0	2053	Cluster_1	gene.Cluster_A
GSM1523948	T3	N3	M0	Stage IV	52	MALE	1	824	Cluster_2	gene.Cluster_B
GSM1523949	T3	N2	M1	Stage IV	51	FEMALE	1	303	Cluster_2	gene.Cluster_B
GSM1523950	T2	N3	M0	Stage IV	57	MALE	0	2046	Cluster_1	gene.Cluster_A
GSM1523952	T2	N1	M0	Stage II	54	FEMALE	0	3026	Cluster_2	gene.Cluster_B
GSM1523953	T2	N2	M0	Stage III	70	MALE	0	2543	Cluster_1	gene.Cluster_A
GSM1523954	T2	N1	M0	Stage II	62	MALE	0	3026	Cluster_2	gene.Cluster_A
GSM1523955	T2	N2	M0	Stage III	49	MALE	1	1031	Cluster_2	gene.Cluster_B
GSM1523956	T2	N1	M0	Stage II	76	MALE	1	934	Cluster_1	gene.Cluster_A
GSM1523957	T2	N1	M0	Stage II	37	FEMALE	0	3019	Cluster_2	gene.Cluster_A
GSM1523958	T2	N1	M0	Stage II	56	MALE	0	3007	Cluster_2	gene.Cluster_B
GSM1523959	T2	N3	M0	Stage IV	54	MALE	1	523	Cluster_1	gene.Cluster_A
GSM1523744	T2	N1	M0	Stage II	69	MALE	0	3171	Cluster_1	gene.Cluster_A
GSM1523745	T3	N2	M0	Stage III	68	MALE	0	3166	Cluster_1	gene.Cluster_A
GSM1523746	T2	N1	M0	Stage II	56	MALE	1	765	Cluster_1	gene.Cluster_A
GSM1523747	T2	N2	M0	Stage III	60	MALE	1	261	Cluster_1	gene.Cluster_A
GSM1523748	T3	N1	M0	Stage III	68	FEMALE	0	3148	Cluster_2	gene.Cluster_B
GSM1523965	T3	N3	M0	Stage IV	52	MALE	1	344	Cluster_2	gene.Cluster_B
GSM1523960	T2	N1	M0	Stage II	70	FEMALE	0	2970	Cluster_1	gene.Cluster_A
GSM1523961	T2	N1	M0	Stage II	63	MALE	1	285	Cluster_1	gene.Cluster_A
GSM1523962	T3	N2	M0	Stage III	48	MALE	1	604	Cluster_2	gene.Cluster_B
GSM1523963	T2	N1	M0	Stage II	69	FEMALE	1	1373	Cluster_2	gene.Cluster_B
GSM1523964	T2	N1	M0	Stage II	61	MALE	0	2956	Cluster_2	gene.Cluster_A
GSM1523973	T2	N2	M0	Stage III	62	MALE	0	2618	Cluster_1	gene.Cluster_A
GSM1523966	T2	N3	M0	Stage IV	35	MALE	1	1554	Cluster_1	gene.Cluster_A
GSM1523967	T2	N2	M0	Stage III	52	MALE	0	2954	Cluster_2	gene.Cluster_B
GSM1523968	T3	N0	M1	Stage IV	44	FEMALE	1	1355	Cluster_2	gene.Cluster_B
GSM1523969	T3	N1	M0	Stage III	69	MALE	1	537	Cluster_2	gene.Cluster_B
GSM1523970	T2	N1	M0	Stage II	77	FEMALE	1	471	Cluster_1	gene.Cluster_A
GSM1523971	T3	N1	M0	Stage III	45	FEMALE	1	399	Cluster_2	gene.Cluster_B
GSM1523972	T2	N1	M1	Stage IV	70	MALE	1	195	Cluster_2	gene.Cluster_A
GSM1523978	T2	N3	M0	Stage IV	67	FEMALE	1	487	Cluster_1	gene.Cluster_A
GSM1523974	T2	N1	M0	Stage II	61	MALE	0	2947	Cluster_1	gene.Cluster_A
GSM1523975	T3	N1	M0	Stage III	67	MALE	1	216	Cluster_2	gene.Cluster_B
GSM1523976	T2	N2	M0	Stage III	69	MALE	1	1680	Cluster_2	gene.Cluster_B
GSM1523977	T2	N1	M0	Stage II	63	MALE	1	30	Cluster_2	gene.Cluster_A
GSM1523986	T3	N2	M0	Stage III	72	MALE	0	2604	Cluster_2	gene.Cluster_B
GSM1523980	T3	N2	M0	Stage III	77	FEMALE	1	201	Cluster_2	gene.Cluster_B
GSM1523981	T2	N1	M0	Stage II	51	MALE	0	2916	Cluster_2	gene.Cluster_B
GSM1523982	T3	N2	M1	Stage IV	56	MALE	1	261	Cluster_2	gene.Cluster_B
GSM1523983	T2	N2	M0	Stage III	61	MALE	1	303	Cluster_1	gene.Cluster_A
GSM1523984	T2	N1	M0	Stage II	57	MALE	0	2909	Cluster_1	gene.Cluster_A
GSM1523918	T3	N2	M0	Stage III	62	MALE	1	844	Cluster_2	gene.Cluster_B
GSM1523985	T2	N2	M0	Stage III	70	MALE	1	2326	Cluster_1	gene.Cluster_A
GSM1523989	T3	N3	M0	Stage IV	46	MALE	0	2601	Cluster_2	gene.Cluster_B
GSM1523987	T3	N2	M0	Stage III	30	FEMALE	1	548	Cluster_2	gene.Cluster_B
GSM1523988	T2	N2	M0	Stage III	65	MALE	1	445	Cluster_2	gene.Cluster_B
GSM1523994	T2	N2	M0	Stage III	63	MALE	0	2591	Cluster_2	gene.Cluster_B
GSM1523990	T2	N2	M0	Stage III	40	MALE	1	425	Cluster_1	gene.Cluster_B
GSM1523991	T2	N1	M0	Stage II	63	FEMALE	0	2856	Cluster_1	gene.Cluster_B
GSM1523992	T3	N3	M0	Stage IV	70	FEMALE	1	604	Cluster_2	gene.Cluster_B
GSM1523993	T2	N2	M0	Stage III	69	MALE	1	2044	Cluster_2	gene.Cluster_B
GSM1523998	T2	N2	M0	Stage III	59	MALE	1	637	Cluster_1	gene.Cluster_A
GSM1523765	T3	N2	M0	Stage III	52	FEMALE	1	426	Cluster_1	gene.Cluster_A
GSM1523995	T2	N2	M0	Stage III	82	MALE	1	191	Cluster_2	gene.Cluster_A
GSM1523996	T2	N1	M0	Stage II	75	FEMALE	1	1056	Cluster_2	gene.Cluster_B
GSM1523997	T4	N3	M0	Stage IV	72	FEMALE	1	756	Cluster_1	gene.Cluster_A
GSM1524002	T3	N2	M0	Stage III	64	MALE	0	2584	Cluster_2	gene.Cluster_A
GSM1523999	T2	N1	M0	Stage II	66	MALE	0	2816	Cluster_1	gene.Cluster_A
GSM1524000	T3	N2	M0	Stage III	69	FEMALE	0	2816	Cluster_2	gene.Cluster_B
GSM1523768	T2	N2	M0	Stage III	52	MALE	1	727	Cluster_2	gene.Cluster_B
GSM1524001	T2	N1	M0	Stage II	58	MALE	0	2809	Cluster_2	gene.Cluster_A
GSM1524003	T2	N2	M0	Stage III	60	FEMALE	0	2578	Cluster_2	gene.Cluster_A
GSM1523769	T3	N3	M0	Stage IV	71	FEMALE	1	412	Cluster_2	gene.Cluster_B
GSM1523770	T2	N1	M0	Stage II	63	MALE	1	662	Cluster_1	gene.Cluster_A
GSM1523771	T4	N2	M1	Stage IV	62	FEMALE	1	380	Cluster_2	gene.Cluster_B
GSM1524004	T4	N3	M1	Stage IV	58	MALE	1	178	Cluster_2	gene.Cluster_B
GSM1523772	T3	N1	M1	Stage IV	58	FEMALE	1	301	Cluster_2	gene.Cluster_B
GSM1523773	T3	N3	M0	Stage IV	75	FEMALE	1	130	Cluster_2	gene.Cluster_B
GSM1523774	T2	N2	M0	Stage III	56	MALE	0	2931	Cluster_2	gene.Cluster_B
GSM1523775	T2	N1	M0	Stage II	77	FEMALE	0	2928	Cluster_1	gene.Cluster_A
GSM1523776	T2	N1	M0	Stage II	48	MALE	0	2924	Cluster_2	gene.Cluster_A
GSM1524008	T3	N3	M0	Stage IV	39	MALE	1	325	Cluster_1	gene.Cluster_A
GSM1524005	T2	N3	M1	Stage IV	71	MALE	1	284	Cluster_2	gene.Cluster_A
GSM1524006	T2	N2	M0	Stage III	41	FEMALE	1	788	Cluster_2	gene.Cluster_B
GSM1524007	T3	N1	M1	Stage IV	48	FEMALE	1	311	Cluster_1	gene.Cluster_B
GSM1524010	T2	N2	M0	Stage III	73	FEMALE	1	591	Cluster_2	gene.Cluster_B
GSM1524009	T2	N2	M0	Stage III	60	FEMALE	1	1950	Cluster_2	gene.Cluster_B
GSM1524024	T3	N2	M0	Stage III	61	MALE	1	2683	Cluster_2	gene.Cluster_B
GSM1524012	T3	N1	M0	Stage III	64	MALE	0	2557	Cluster_1	gene.Cluster_A
GSM1524011	T2	N1	M0	Stage II	63	FEMALE	0	2706	Cluster_1	gene.Cluster_A
GSM1524016	T3	N3	M1	Stage IV	24	MALE	1	834	Cluster_2	gene.Cluster_A
GSM1524013	T2	N1	M0	Stage II	63	MALE	0	2697	Cluster_1	gene.Cluster_A
GSM1524014	T4	N3	M1	Stage IV	66	FEMALE	1	340	Cluster_2	gene.Cluster_A
GSM1524015	T4	N1	M0	Stage IV	61	MALE	1	746	Cluster_1	gene.Cluster_A
GSM1524017	T2	N2	M0	Stage III	67	MALE	0	2551	Cluster_1	gene.Cluster_A
GSM1523777	T2	N3	M0	Stage IV	60	MALE	0	2788	Cluster_1	gene.Cluster_A
GSM1523778	T3	N2	M0	Stage III	56	FEMALE	0	2779	Cluster_2	gene.Cluster_B
GSM1523779	T3	N2	M0	Stage III	77	FEMALE	0	2778	Cluster_1	gene.Cluster_A
GSM1523780	T4	N1	M0	Stage IV	84	FEMALE	1	492	Cluster_1	gene.Cluster_A
GSM1523781	T2	N3	M0	Stage IV	37	FEMALE	1	88	Cluster_1	gene.Cluster_A
GSM1523782	T2	N3	M0	Stage IV	63	MALE	1	132	Cluster_2	gene.Cluster_A
GSM1523783	T2	N2	M0	Stage III	55	FEMALE	0	2758	Cluster_2	gene.Cluster_B
GSM1523784	T2	N2	M0	Stage III	44	FEMALE	0	2739	Cluster_2	gene.Cluster_B
GSM1523785	T2	N1	M0	Stage II	60	FEMALE	1	353	Cluster_2	gene.Cluster_B
GSM1524018	T3	N1	M0	Stage III	64	MALE	0	2543	Cluster_1	gene.Cluster_A
GSM1523786	T2	N3	M1	Stage IV	44	FEMALE	1	854	Cluster_2	gene.Cluster_B
GSM1523787	T2	N3	M0	Stage IV	57	FEMALE	0	2689	Cluster_1	gene.Cluster_A
GSM1523788	T2	N3	M1	Stage IV	42	FEMALE	1	248	Cluster_2	gene.Cluster_B
GSM1523789	T2	N3	M1	Stage IV	69	MALE	1	354	Cluster_2	gene.Cluster_B
GSM1523790	T2	N1	M0	Stage II	62	MALE	0	2428	Cluster_2	gene.Cluster_A
GSM1523791	T2	N0	M0	Stage I	60	MALE	0	2434	Cluster_1	gene.Cluster_A
GSM1523792	T2	N0	M0	Stage I	55	MALE	0	2424	Cluster_1	gene.Cluster_A
GSM1524019	T3	N3	M0	Stage IV	70	MALE	1	250	Cluster_2	gene.Cluster_B
GSM1523793	T2	N1	M0	Stage II	82	FEMALE	0	2422	Cluster_2	gene.Cluster_A
GSM1523794	T2	N3	M0	Stage IV	67	MALE	1	810	Cluster_1	gene.Cluster_A
GSM1523795	T2	N0	M0	Stage I	70	MALE	0	2402	Cluster_1	gene.Cluster_A
GSM1524020	T2	N2	M0	Stage III	51	MALE	0	2529	Cluster_1	gene.Cluster_B
GSM1523796	T3	N1	M0	Stage III	53	MALE	1	1729	Cluster_2	gene.Cluster_B
GSM1524021	T3	N1	M0	Stage III	56	FEMALE	1	388	Cluster_2	gene.Cluster_B
GSM1523797	T3	N2	M0	Stage III	63	MALE	1	848	Cluster_1	gene.Cluster_A
GSM1523798	T2	N1	M0	Stage II	84	MALE	1	1855	Cluster_2	gene.Cluster_B
GSM1523799	T2	N1	M0	Stage II	81	MALE	0	2325	Cluster_2	gene.Cluster_A
GSM1523800	T2	N2	M0	Stage III	73	MALE	0	2308	Cluster_1	gene.Cluster_A
GSM1523801	T2	N1	M0	Stage II	74	MALE	0	2308	Cluster_1	gene.Cluster_A
GSM1523802	T2	N1	M0	Stage II	70	FEMALE	0	2303	Cluster_1	gene.Cluster_A
GSM1523803	T3	N3	M0	Stage IV	72	FEMALE	1	212	Cluster_1	gene.Cluster_A
GSM1523804	T3	N1	M0	Stage III	37	FEMALE	0	2301	Cluster_2	gene.Cluster_B
GSM1524022	T3	N3	M0	Stage IV	65	FEMALE	1	241	Cluster_2	gene.Cluster_B
GSM1523805	T3	N2	M0	Stage III	72	FEMALE	1	134	Cluster_2	gene.Cluster_B
GSM1523806	T3	N2	M0	Stage III	68	MALE	1	381	Cluster_1	gene.Cluster_B
GSM1524023	T4	N2	M0	Stage IV	77	FEMALE	0	2515	Cluster_1	gene.Cluster_A
GSM1523807	T2	N1	M0	Stage II	70	FEMALE	0	2212	Cluster_1	gene.Cluster_B
GSM1523808	T3	N1	M0	Stage III	56	MALE	0	2205	Cluster_2	gene.Cluster_B
GSM1523809	T2	N1	M0	Stage II	77	MALE	0	2203	Cluster_1	gene.Cluster_A
GSM1523810	T2	N0	M0	Stage I	66	MALE	0	2192	Cluster_1	gene.Cluster_A
GSM1523811	T2	N0	M0	Stage I	80	FEMALE	0	2186	Cluster_1	gene.Cluster_A
GSM1524030	T3	N1	M0	Stage III	46	FEMALE	1	940	Cluster_2	gene.Cluster_B
GSM1523812	T3	N1	M0	Stage III	62	MALE	0	2185	Cluster_1	gene.Cluster_B
GSM1523813	T3	N1	M0	Stage III	70	MALE	0	2185	Cluster_1	gene.Cluster_B
GSM1523814	T2	N1	M0	Stage II	68	MALE	0	2182	Cluster_1	gene.Cluster_A
GSM1524025	T2	N2	M0	Stage III	71	MALE	1	2455	Cluster_2	gene.Cluster_B
GSM1523815	T2	N2	M0	Stage III	64	MALE	1	755	Cluster_1	gene.Cluster_A
GSM1523816	T2	N1	M0	Stage II	66	MALE	0	2162	Cluster_1	gene.Cluster_A
GSM1523817	T3	N3	M0	Stage IV	73	MALE	1	187	Cluster_2	gene.Cluster_A
GSM1523818	T3	N3	M0	Stage IV	66	FEMALE	1	295	Cluster_1	gene.Cluster_A
GSM1523819	T4	N1	M0	Stage IV	77	FEMALE	1	303	Cluster_1	gene.Cluster_A
GSM1524026	T3	N1	M0	Stage III	52	FEMALE	0	2508	Cluster_2	gene.Cluster_B
GSM1523820	T3	N1	M0	Stage III	64	MALE	1	711	Cluster_2	gene.Cluster_A
GSM1523821	T4	N1	M0	Stage IV	64	MALE	0	2133	Cluster_1	gene.Cluster_A
GSM1523822	T2	N0	M0	Stage I	66	MALE	0	2129	Cluster_2	gene.Cluster_A
GSM1523823	T2	N2	M0	Stage III	64	FEMALE	0	2127	Cluster_1	gene.Cluster_A
GSM1523824	T2	N1	M0	Stage II	64	MALE	0	2120	Cluster_1	gene.Cluster_A
GSM1523825	T3	N2	M0	Stage III	69	MALE	1	120	Cluster_1	gene.Cluster_A
GSM1523826	T3	N1	M0	Stage III	74	MALE	1	81	Cluster_1	gene.Cluster_B
GSM1523827	T3	N1	M0	Stage III	36	FEMALE	0	2101	Cluster_2	gene.Cluster_B
GSM1523828	T3	N3	M0	Stage IV	72	MALE	1	176	Cluster_2	gene.Cluster_B
GSM1523829	T2	N0	M0	Stage II	68	MALE	0	2095	Cluster_1	gene.Cluster_A
GSM1523830	T2	N1	M0	Stage II	59	MALE	1	1603	Cluster_1	gene.Cluster_A
GSM1523831	T2	N1	M1	Stage IV	68	MALE	1	927	Cluster_1	gene.Cluster_A
GSM1523832	T2	N2	M0	Stage III	62	MALE	1	530	Cluster_2	gene.Cluster_B
GSM1523833	T3	N3	M0	Stage IV	65	MALE	1	266	Cluster_1	gene.Cluster_A
GSM1523834	T3	N1	M0	Stage III	66	FEMALE	1	1337	Cluster_2	gene.Cluster_B
GSM1523835	T2	N1	M0	Stage II	54	MALE	0	2079	Cluster_2	gene.Cluster_B
GSM1523836	T3	N1	M0	Stage III	56	MALE	0	2077	Cluster_2	gene.Cluster_B
GSM1523837	T2	N0	M0	Stage I	70	MALE	1	805	Cluster_1	gene.Cluster_A
GSM1523838	T3	N2	M0	Stage III	65	MALE	1	310	Cluster_1	gene.Cluster_A
GSM1523839	T3	N2	M0	Stage III	57	MALE	0	2074	Cluster_2	gene.Cluster_B
GSM1523840	T2	N1	M0	Stage II	78	MALE	1	685	Cluster_1	gene.Cluster_A
GSM1523841	T2	N1	M0	Stage II	65	MALE	1	1262	Cluster_1	gene.Cluster_A
GSM1523842	T2	N1	M0	Stage II	70	MALE	1	1462	Cluster_1	gene.Cluster_B
GSM1523843	T4	N2	M1	Stage IV	65	FEMALE	1	776	Cluster_1	gene.Cluster_B
GSM1524027	T3	N2	M0	Stage III	61	MALE	1	1791	Cluster_2	gene.Cluster_A
GSM1523844	T3	N2	M0	Stage III	54	MALE	0	2067	Cluster_2	gene.Cluster_B
GSM1523845	T3	N3	M0	Stage IV	77	FEMALE	1	290	Cluster_1	gene.Cluster_B
GSM1523846	T2	N2	M0	Stage III	63	MALE	0	2051	Cluster_1	gene.Cluster_B
GSM1523847	T2	N1	M0	Stage II	31	FEMALE	0	2044	Cluster_1	gene.Cluster_A
GSM1523848	T3	N1	M0	Stage III	68	MALE	0	2044	Cluster_2	gene.Cluster_B
GSM1523849	T3	N1	M0	Stage III	65	MALE	1	841	Cluster_1	gene.Cluster_B
GSM1523850	T4	N2	M0	Stage IV	38	MALE	1	1092	Cluster_2	gene.Cluster_B
GSM1523851	T2	N0	M0	Stage I	77	FEMALE	0	2017	Cluster_1	gene.Cluster_A
GSM1523852	T3	N1	M0	Stage III	55	MALE	1	930	Cluster_2	gene.Cluster_B
GSM1524028	T2	N2	M0	Stage III	72	MALE	1	1431	Cluster_1	gene.Cluster_A
GSM1523853	T2	N0	M0	Stage I	68	MALE	0	2002	Cluster_1	gene.Cluster_A
GSM1523854	T2	N1	M0	Stage II	69	MALE	0	2002	Cluster_1	gene.Cluster_B
GSM1523855	T2	N2	M0	Stage III	77	MALE	1	658	Cluster_1	gene.Cluster_A
GSM1523856	T2	N1	M0	Stage II	51	FEMALE	0	1986	Cluster_1	gene.Cluster_A
GSM1523857	T3	N2	M0	Stage III	75	FEMALE	1	433	Cluster_2	gene.Cluster_B
GSM1523858	T2	N0	M0	Stage I	42	FEMALE	1	513	Cluster_2	gene.Cluster_B
GSM1523859	T2	N1	M0	Stage II	67	MALE	0	1594	Cluster_2	gene.Cluster_A
GSM1523860	T2	N0	M0	Stage I	66	MALE	1	1266	Cluster_1	gene.Cluster_A
GSM1523861	T2	N0	M0	Stage I	64	MALE	0	1944	Cluster_1	gene.Cluster_A
GSM1523862	T3	N3	M0	Stage IV	41	MALE	1	630	Cluster_2	gene.Cluster_B
GSM1524029	T4	N3	M0	Stage IV	50	FEMALE	1	933	Cluster_2	gene.Cluster_B
GSM1523863	T2	N0	M0	Stage I	64	FEMALE	0	1937	Cluster_1	gene.Cluster_A
GSM1524031	T2	N3	M0	Stage IV	55	MALE	0	2460	Cluster_2	gene.Cluster_A
GSM1523864	T2	N0	M0	Stage I	52	MALE	0	1919	Cluster_1	gene.Cluster_A
GSM1523865	T2	N1	M0	Stage II	70	MALE	0	1911	Cluster_1	gene.Cluster_A
GSM1523866	T3	N2	M1	Stage IV	86	FEMALE	1	131	Cluster_2	gene.Cluster_B
GSM1523867	T2	N2	M0	Stage III	54	MALE	1	998	Cluster_1	gene.Cluster_A
GSM1524032	T4	N1	M0	Stage IV	70	FEMALE	1	2316	Cluster_1	gene.Cluster_A
GSM1523868	T3	N2	M0	Stage III	62	MALE	0	1898	Cluster_1	gene.Cluster_A
GSM1523869	T2	N1	M0	Stage II	67	FEMALE	0	1876	Cluster_2	gene.Cluster_A
GSM1523870	T2	N1	M0	Stage II	75	MALE	0	1874	Cluster_1	gene.Cluster_A
GSM1523871	T2	N1	M0	Stage II	70	FEMALE	0	1871	Cluster_2	gene.Cluster_A
GSM1523872	T4	N3	M1	Stage IV	61	FEMALE	1	451	Cluster_2	gene.Cluster_B
GSM1523873	T2	N2	M1	Stage IV	57	MALE	1	721	Cluster_1	gene.Cluster_A
GSM1524033	T2	N2	M1	Stage IV	67	FEMALE	0	2425	Cluster_1	gene.Cluster_A
GSM1523874	T2	N0	M0	Stage I	72	FEMALE	0	1863	Cluster_1	gene.Cluster_A
GSM1523875	T2	N1	M0	Stage II	79	MALE	1	254	Cluster_1	gene.Cluster_A
GSM1523876	T2	N0	M0	Stage I	76	MALE	0	1857	Cluster_1	gene.Cluster_A
GSM1523877	T2	N2	M0	Stage III	65	MALE	1	393	Cluster_1	gene.Cluster_A
GSM1523878	T2	N1	M0	Stage II	56	MALE	0	1856	Cluster_1	gene.Cluster_A
GSM1523879	T3	N3	M0	Stage IV	63	MALE	0	1835	Cluster_1	gene.Cluster_A
GSM1523880	T2	N0	M0	Stage I	54	FEMALE	0	1829	Cluster_1	gene.Cluster_A
GSM1524034	T3	N1	M0	Stage III	65	MALE	1	1322	Cluster_2	gene.Cluster_B
GSM1523881	T2	N2	M0	Stage III	74	MALE	1	447	Cluster_2	gene.Cluster_A
GSM1523882	T2	N2	M0	Stage III	36	MALE	0	1821	Cluster_1	gene.Cluster_A
GSM1523883	T2	N1	M0	Stage II	77	MALE	1	1186	Cluster_1	gene.Cluster_A
GSM1523884	T3	N1	M0	Stage III	50	MALE	0	1813	Cluster_2	gene.Cluster_B
GSM1524035	T3	N3	M0	Stage IV	64	FEMALE	0	2409	Cluster_2	gene.Cluster_B
GSM1523885	T2	N0	M0	Stage I	53	FEMALE	0	1807	Cluster_1	gene.Cluster_A
GSM1523886	T3	N3	M0	Stage IV	49	MALE	1	168	Cluster_2	gene.Cluster_B
GSM1523887	T2	N0	M0	Stage I	46	MALE	0	1806	Cluster_1	gene.Cluster_A
GSM1523888	T2	N0	M0	Stage I	52	MALE	0	1797	Cluster_1	gene.Cluster_A
GSM1523889	T2	N0	M0	Stage I	74	MALE	0	1790	Cluster_1	gene.Cluster_A
GSM1524036	T3	N1	M0	Stage III	70	MALE	0	2398	Cluster_2	gene.Cluster_A
GSM1523890	T3	N2	M0	Stage III	33	FEMALE	0	1787	Cluster_2	gene.Cluster_B
GSM1523891	T2	N0	M0	Stage I	53	FEMALE	0	1787	Cluster_1	gene.Cluster_B
GSM1523892	T2	N0	M0	Stage I	59	MALE	0	1784	Cluster_2	gene.Cluster_B
GSM1523893	T2	N0	M0	Stage I	74	MALE	1	603	Cluster_1	gene.Cluster_A
GSM1523894	T2	N0	M0	Stage I	56	MALE	1	1073	Cluster_1	gene.Cluster_A
GSM1523895	T2	N0	M0	Stage I	66	MALE	0	1771	Cluster_1	gene.Cluster_A
GSM1523896	T2	N1	M0	Stage II	51	MALE	1	841	Cluster_1	gene.Cluster_B
GSM1524037	T3	N2	M0	Stage III	72	MALE	1	703	Cluster_2	gene.Cluster_B
GSM1523897	T2	N0	M0	Stage I	78	FEMALE	0	1766	Cluster_1	gene.Cluster_A
GSM1523898	T2	N0	M0	Stage I	60	MALE	0	1765	Cluster_1	gene.Cluster_A
GSM1523899	T2	N1	M0	Stage II	60	FEMALE	0	1742	Cluster_1	gene.Cluster_A
GSM1524038	T2	N3	M1	Stage IV	74	MALE	1	259	Cluster_1	gene.Cluster_A
GSM1523901	T2	N0	M0	Stage I	65	FEMALE	0	1724	Cluster_1	gene.Cluster_A
GSM1524039	T3	N2	M0	Stage III	72	MALE	1	362	Cluster_2	gene.Cluster_B
GSM1523903	T4	N0	M0	Stage III	60	MALE	1	1194	Cluster_1	gene.Cluster_A
GSM1523904	T2	N3	M0	Stage IV	56	MALE	0	1661	Cluster_2	gene.Cluster_B
GSM1523905	T2	N1	M0	Stage II	66	MALE	0	1659	Cluster_1	gene.Cluster_A
GSM1523906	T2	N0	M0	Stage I	53	MALE	0	1659	Cluster_1	gene.Cluster_B
GSM1523908	T4	N3	M0	Stage IV	44	FEMALE	0	1652	Cluster_1	gene.Cluster_A
GSM1523909	T2	N1	M0	Stage II	74	MALE	0	1636	Cluster_2	gene.Cluster_A
GSM1523910	T3	N1	M0	Stage III	53	MALE	0	1630	Cluster_1	gene.Cluster_A
GSM1524040	T3	N3	M0	Stage IV	55	FEMALE	1	1085	Cluster_1	gene.Cluster_B
GSM1523911	T3	N3	M0	Stage IV	72	FEMALE	1	655	Cluster_1	gene.Cluster_A
GSM1524041	T2	N3	M1	Stage IV	56	MALE	0	2320	Cluster_1	gene.Cluster_A
GSM1524042	T2	N2	M0	Stage III	62	FEMALE	1	325	Cluster_2	gene.Cluster_A
GSM1524043	T2	N2	M1	Stage IV	60	MALE	1	505	Cluster_1	gene.Cluster_A
GSM1524044	T2	N1	M1	Stage IV	80	MALE	1	686	Cluster_2	gene.Cluster_B
GSM1524045	T2	N1	M0	Stage II	33	MALE	0	2674	Cluster_1	gene.Cluster_A
GSM1524046	T2	N1	M0	Stage II	59	FEMALE	0	2641	Cluster_2	gene.Cluster_B
GSM1524047	T2	N1	M0	Stage II	74	MALE	0	2096	Cluster_2	gene.Cluster_B
GSM1524048	T2	N1	M0	Stage II	67	MALE	1	1404	Cluster_2	gene.Cluster_A
GSM1524049	T2	N1	M0	Stage II	62	MALE	0	2634	Cluster_1	gene.Cluster_B
GSM1524050	T2	N1	M0	Stage II	66	MALE	1	1714	Cluster_1	gene.Cluster_A
GSM1524051	T2	N1	M0	Stage II	51	FEMALE	0	2618	Cluster_2	gene.Cluster_B
GSM1524068	T2	N1	M0	Stage II	71	FEMALE	0	2786	Cluster_1	gene.Cluster_A
GSM1524052	T2	N1	M0	Stage II	74	MALE	1	395	Cluster_2	gene.Cluster_B
GSM1524053	T2	N1	M0	Stage II	61	MALE	0	2608	Cluster_1	gene.Cluster_A
GSM1524054	T2	N1	M0	Stage II	72	MALE	0	2597	Cluster_1	gene.Cluster_A
GSM1524055	T2	N1	M0	Stage II	54	MALE	1	1138	Cluster_2	gene.Cluster_B
GSM1524069	T2	N1	M0	Stage II	63	MALE	1	2568	Cluster_1	gene.Cluster_A
GSM1524056	T2	N1	M0	Stage II	71	MALE	1	425	Cluster_1	gene.Cluster_A
GSM1524070	T2	N1	M0	Stage II	58	MALE	0	2749	Cluster_1	gene.Cluster_B
GSM1524062	T3	N1	M0	Stage III	40	FEMALE	1	2106	Cluster_2	gene.Cluster_B
GSM1524057	T4	N0	M0	Stage IV	80	MALE	1	478	Cluster_2	gene.Cluster_B
GSM1524058	T2	N1	M0	Stage II	56	FEMALE	0	2564	Cluster_2	gene.Cluster_B
GSM1524059	T3	N0	M0	Stage II	58	MALE	0	2556	Cluster_2	gene.Cluster_B
GSM1524071	T4	N1	M0	Stage III	60	MALE	0	2723	Cluster_1	gene.Cluster_B
GSM1524072	T3	N2	M1	Stage IV	43	FEMALE	1	1288	Cluster_2	gene.Cluster_B
GSM1524060	T2	N1	M0	Stage II	56	MALE	0	2545	Cluster_1	gene.Cluster_A
GSM1524061	T2	N1	M0	Stage II	77	MALE	0	2538	Cluster_1	gene.Cluster_A
