# Supplementary material for: Cross talk between RNA modification writers and tumor development as a basis for guiding personalized therapy of gastric cancer
Source: Hum Genomics. 2022 Apr 22;16:14. doi: 10.1186/s40246-022-00386-z (PMC9027049; doi:10.1186/s40246-022-00386-z)
Supplement: Supplementary file 10 — Additional file 10: Table S2. Clinical information of GSE62254 dataset. [file 40246_2022_386_MOESM10_ESM.xlsx]

## Sheet: Table S2
Supplementary Table S2. Clinical information of GSE62254 dataset
Samples	Clinical_T	Clinical_N	Clinical_M	Clinical_Stage	Age	Clinical_Grade	Gender	OS	OS.time	DSS	DSS.time	DFI	DFI.time	PFI	PFI.time
TCGA-3M-AB46-01	T2	N0	NA	Stage I	70	G2	MALE	0	1765	0	1765	0	1765	0	1765
TCGA-B7-5818-01	T2	N0	M0	Stage I	62	G3	MALE	0	356	0	356	NA	NA	0	356
TCGA-B7-A5TI-01	T4	N3	M0	Stage III	52	G3	MALE	0	595	0	595	0	595	0	595
TCGA-B7-A5TJ-01	T4	NA	M0	Stage II	74	G1	MALE	0	335	0	335	0	335	0	335
TCGA-B7-A5TK-01	T4	NA	M0	Stage III	51	G3	MALE	0	288	0	288	0	288	0	288
TCGA-B7-A5TN-01	T4	NA	M0	Stage II	60	G2	MALE	0	287	0	287	0	287	0	287
TCGA-BR-4187-01	NA	NA	M0	NA	56	G3	MALE	1	141	NA	141	NA	NA	0	141
TCGA-BR-4191-01	NA	N1	M0	NA	72	G2	MALE	1	558	NA	558	NA	NA	0	558
TCGA-BR-4201-01	T2	NA	M0	NA	66	G1	FEMALE	1	940	NA	940	NA	NA	0	940
TCGA-BR-4253-01	T3	N1	M0	Stage III	80	G3	FEMALE	1	124	NA	124	NA	NA	0	124
TCGA-BR-4256-01	NA	N1	M0	NA	80	G2	MALE	1	284	NA	284	NA	NA	0	284
TCGA-BR-4257-01	NA	NA	M0	NA	79	G2	FEMALE	1	294	NA	294	NA	NA	0	294
TCGA-BR-4267-01	T2	N0	M0	Stage I	51	G2	MALE	1	188	NA	188	NA	NA	0	188
TCGA-BR-4279-01	T2	N1	M0	Stage II	43	G3	MALE	1	291	NA	291	NA	NA	0	291
TCGA-BR-4280-01	T2	N1	M0	Stage III	78	G2	FEMALE	1	201	NA	201	NA	NA	0	201
TCGA-BR-6452-01	T3	N0	M0	Stage II	78	G3	FEMALE	0	1055	0	1055	0	1055	0	1055
TCGA-BR-6453-01	T2	N1	M0	Stage II	54	G3	MALE	0	485	0	485	0	485	0	485
TCGA-BR-6455-01	T3	N1	M0	Stage II	59	G3	MALE	1	422	1	422	NA	NA	1	385
TCGA-BR-6456-01	T3	N1	M0	Stage II	74	G2	FEMALE	1	526	0	526	0	526	0	526
TCGA-BR-6457-01	T3	N0	M0	Stage II	69	G3	MALE	0	416	0	416	0	416	0	416
TCGA-BR-6458-01	T3	N1	M0	Stage II	57	G3	FEMALE	1	588	1	588	1	574	1	574
TCGA-BR-6563-01	T3	N1	M0	Stage II	60	G3	MALE	0	1190	0	1190	0	1190	1	148
TCGA-BR-6564-01	T3	N2	M0	Stage III	46	G3	FEMALE	1	794	0	794	0	794	0	794
TCGA-BR-6565-01	T4	N0	M0	Stage II	67	G2	MALE	1	279	1	279	NA	NA	1	279
TCGA-BR-6566-01	T3	N0	M0	Stage II	64	G3	FEMALE	0	997	0	997	0	997	0	997
TCGA-BR-6705-01	T3	N3	M0	Stage III	68	G3	FEMALE	1	779	1	779	NA	NA	1	779
TCGA-BR-6707-01	T3	N0	M0	Stage II	75	G3	MALE	0	491	0	491	1	426	1	426
TCGA-BR-6709-01	T3	N3	M0	Stage III	57	G3	FEMALE	1	370	1	370	NA	NA	1	370
TCGA-BR-6710-01	T2	N0	M0	Stage I	41	G2	MALE	0	273	0	273	0	273	0	273
TCGA-BR-6801-01	T3	N0	M0	Stage II	70	G2	MALE	0	1223	0	1223	0	1223	0	1223
TCGA-BR-6802-01	T3	N2	M0	Stage III	65	G3	MALE	0	940	0	940	1	807	1	807
TCGA-BR-6803-01	T3	N0	M0	Stage II	54	G3	FEMALE	0	949	0	949	0	949	0	949
TCGA-BR-6852-01	T3	N0	M0	Stage II	64	G3	FEMALE	0	1367	0	1367	0	1367	0	1367
TCGA-BR-7196-01	T3	N3	M1	Stage IV	64	G3	MALE	0	666	0	666	NA	NA	1	348
TCGA-BR-7197-01	T3	N0	M0	Stage II	69	NA	MALE	0	280	0	280	0	280	0	280
TCGA-BR-7704-01	T3	N0	M0	Stage II	69	G3	FEMALE	0	1072	0	1072	0	1072	0	1072
TCGA-BR-7707-01	T2	N0	M0	Stage I	69	G3	FEMALE	0	1090	0	1090	0	1090	0	1090
TCGA-BR-7715-01	T3	N0	M0	Stage II	65	G2	MALE	0	1023	0	1023	0	1023	0	1023
TCGA-BR-7716-01	T3	N1	M0	Stage II	62	G2	FEMALE	0	1210	0	1210	0	1210	0	1210
TCGA-BR-7717-01	T4	N1	M0	Stage IV	63	G2	MALE	1	552	0	552	NA	NA	0	552
TCGA-BR-7722-01	T3	N1	M0	Stage II	62	G3	MALE	1	466	0	466	0	466	0	466
TCGA-BR-7723-01	T3	N3	M0	Stage III	59	G3	MALE	1	874	1	874	1	559	1	559
TCGA-BR-7901-01	T3	N1	M0	Stage II	74	G2	MALE	1	105	0	105	1	91	1	91
TCGA-BR-7957-01	T3	N3	M1	Stage IV	50	NA	FEMALE	1	276	0	276	NA	NA	0	276
TCGA-BR-7958-01	T4	N0	M0	Stage III	60	G3	MALE	0	899	0	899	0	899	0	899
TCGA-BR-7959-01	T4	N1	M0	Stage III	59	G3	MALE	0	1010	0	1010	0	1010	0	1010
TCGA-BR-8058-01	T4	N2	M0	Stage III	53	G3	FEMALE	0	1133	0	1133	0	1133	1	89
TCGA-BR-8059-01	T4	N1	M0	Stage III	72	G3	MALE	1	439	0	439	0	439	0	439
TCGA-BR-8060-01	T2	N2	M0	Stage II	75	G3	FEMALE	1	348	0	348	0	348	0	348
TCGA-BR-8077-01	T4	N1	M0	Stage III	58	G2	FEMALE	0	21	0	21	0	21	0	21
TCGA-BR-8080-01	T4	N3	M0	Stage III	72	G3	FEMALE	1	292	0	292	0	292	0	292
TCGA-BR-8081-01	T4	N0	M0	Stage II	71	G2	FEMALE	0	981	0	981	0	981	0	981
TCGA-BR-8284-01	T4	N3	M0	Stage III	72	G3	FEMALE	1	245	0	245	0	245	0	245
TCGA-BR-8286-01	T3	N0	M0	Stage II	49	G3	MALE	0	895	0	895	0	895	0	895
TCGA-BR-8289-01	T4	N3	M1	Stage IV	57	G3	MALE	1	81	0	81	NA	NA	0	81
TCGA-BR-8291-01	T3	N1	M0	Stage II	61	NA	MALE	1	607	0	607	0	607	0	607
TCGA-BR-8295-01	T4	N0	M0	Stage II	60	G3	FEMALE	1	67	1	67	NA	NA	1	67
TCGA-BR-8296-01	T4	N2	M0	Stage III	58	G3	FEMALE	1	474	1	474	NA	NA	1	390
TCGA-BR-8297-01	T4	N3	M0	Stage III	58	NA	MALE	0	225	0	225	NA	NA	0	225
TCGA-BR-8361-01	T4	N2	M0	Stage III	71	G3	FEMALE	0	946	0	946	0	946	0	946
TCGA-BR-8364-01	T4	N2	M0	Stage III	42	G3	FEMALE	0	675	0	675	0	675	0	675
TCGA-BR-8365-01	T3	N0	M0	Stage II	70	G3	FEMALE	1	533	1	533	NA	NA	1	533
TCGA-BR-8366-01	T3	N0	M0	Stage II	80	G3	FEMALE	0	29	0	29	0	29	0	29
TCGA-BR-8367-01	T3	N3	M0	Stage III	55	G3	MALE	1	801	1	801	1	580	1	580
TCGA-BR-8368-01	T2	N0	M0	Stage I	84	G3	FEMALE	0	131	0	131	0	131	0	131
TCGA-BR-8369-01	T3	N3	M0	Stage III	76	G3	FEMALE	0	427	0	427	1	419	1	419
TCGA-BR-8371-01	T3	N3	M0	Stage III	62	G3	MALE	1	359	1	359	NA	NA	1	357
TCGA-BR-8372-01	T4	N3	M0	Stage III	63	G3	MALE	0	951	0	951	0	951	0	951
TCGA-BR-8373-01	T4	N1	M0	Stage III	65	G2	FEMALE	0	450	0	450	0	450	0	450
TCGA-BR-8380-01	T4	N3	M0	Stage III	55	G3	MALE	0	21	0	21	1	467	1	467
TCGA-BR-8381-01	T3	N1	M0	Stage II	51	G3	MALE	0	224	0	224	0	224	0	224
TCGA-BR-8382-01	T4	N3	M0	Stage III	67	G3	FEMALE	1	762	0	762	0	762	0	762
TCGA-BR-8384-01	T4	N2	M0	Stage III	69	G3	MALE	0	113	0	113	0	113	0	113
TCGA-BR-8483-01	T3	N2	M0	Stage III	59	G2	MALE	0	164	0	164	NA	NA	0	164
TCGA-BR-8484-01	T4	N1	M0	Stage III	61	G2	MALE	1	766	0	766	0	766	0	766
TCGA-BR-8485-01	T4	N3	M0	Stage III	68	G3	FEMALE	0	280	0	280	0	280	0	280
TCGA-BR-8486-01	T1	N0	M0	Stage I	90	G2	FEMALE	0	615	0	615	0	615	0	615
TCGA-BR-8487-01	T3	N0	M0	Stage II	64	G3	FEMALE	0	34	0	34	0	34	0	34
TCGA-BR-8588-01	T4	N0	M0	Stage II	55	G3	FEMALE	0	389	0	389	0	389	0	389
TCGA-BR-8589-01	T4	N1	M0	Stage III	56	G3	MALE	0	825	0	825	0	825	0	825
TCGA-BR-8590-01	T4	N2	M0	Stage III	62	G3	MALE	1	284	1	284	1	223	1	223
TCGA-BR-8591-01	T4	N3	M0	Stage III	79	G3	MALE	0	856	0	856	0	856	0	856
TCGA-BR-8592-01	T4	N1	M0	Stage III	63	G3	FEMALE	1	191	0	191	0	191	0	191
TCGA-BR-8676-01	T3	N3	M0	Stage III	59	G3	MALE	0	229	0	229	0	229	0	229
TCGA-BR-8677-01	T3	N3	M0	Stage III	74	G3	FEMALE	0	813	0	813	0	813	0	813
TCGA-BR-8678-01	T2	N0	M0	Stage I	76	G2	MALE	0	754	0	754	0	754	0	754
TCGA-BR-8680-01	T4	N2	M1	Stage IV	45	G2	MALE	0	972	0	972	NA	NA	0	972
TCGA-BR-8682-01	T4	N0	M0	Stage II	52	G3	MALE	0	991	0	991	0	991	0	991
TCGA-BR-8683-01	T4	N2	M0	Stage III	75	G3	MALE	1	300	0	300	0	300	0	300
TCGA-BR-8686-01	T4	N1	M0	Stage III	69	G3	MALE	1	635	0	635	0	635	0	635
TCGA-BR-8687-01	T4	N2	M0	Stage III	67	G3	FEMALE	1	250	1	250	NA	NA	1	250
TCGA-BR-8690-01	T3	N3	M0	Stage III	54	G2	FEMALE	0	325	0	325	0	325	0	325
TCGA-BR-A44T-01	T3	N0	M0	Stage II	53	G3	FEMALE	0	1038	0	1038	1	682	1	682
TCGA-BR-A44U-01	T3	N3	M0	Stage III	70	G3	MALE	1	422	0	422	0	422	0	422
TCGA-BR-A4CS-01	T4	N3	M0	Stage III	77	G3	MALE	1	45	0	45	0	45	0	45
TCGA-BR-A4IV-01	T4	N2	M0	Stage III	47	G3	MALE	1	869	1	869	1	737	1	737
TCGA-BR-A4J4-01	T4	N2	M0	Stage III	39	G3	MALE	0	16	0	16	NA	NA	0	16
TCGA-BR-A4J5-01	T4	N1	M0	Stage III	56	G3	MALE	0	862	0	862	0	862	0	862
TCGA-BR-A4J6-01	T3	N0	M0	Stage II	69	G2	FEMALE	0	20	0	20	0	20	0	20
TCGA-BR-A4J7-01	T4	NA	M0	Stage II	49	G3	MALE	0	989	0	989	0	989	0	989
TCGA-BR-A4J8-01	T3	N3	M0	Stage III	71	G3	FEMALE	0	411	0	411	0	411	0	411
TCGA-BR-A4J9-01	T3	N0	M0	Stage II	55	G3	MALE	0	14	0	14	0	14	0	14
TCGA-BR-A4PF-01	T4	N2	M0	Stage III	72	G3	MALE	0	35	0	35	0	35	0	35
TCGA-BR-A4QL-01	T3	N3	M0	Stage III	75	G2	FEMALE	1	491	0	491	0	491	0	491
TCGA-CD-5798-01	T3	N0	M0	Stage II	82	G2	MALE	0	408	0	408	0	408	0	408
TCGA-CD-5799-01	T2	N1	M0	Stage II	45	G3	MALE	0	396	0	396	0	396	0	396
TCGA-CD-5800-01	T3	N0	M0	Stage II	51	G1	FEMALE	0	400	0	400	0	400	0	400
TCGA-CD-5801-01	T3	N1	M0	Stage III	69	G3	MALE	1	401	1	401	NA	NA	1	401
TCGA-CD-5803-01	T3	N0	M0	Stage II	78	G3	FEMALE	1	341	1	341	NA	NA	1	300
TCGA-CD-5804-01	T3	N1	M0	NA	90	G2	MALE	0	368	0	368	0	368	0	368
TCGA-CD-5813-01	T3	N0	M0	Stage II	60	G3	MALE	1	377	1	377	1	315	1	315
TCGA-CD-8524-01	T3	N0	M0	Stage II	61	G3	FEMALE	0	388	0	388	1	69	1	69
TCGA-CD-8525-01	T3	N1	M0	Stage III	82	G3	FEMALE	0	383	0	383	0	383	0	383
TCGA-CD-8526-01	T3	N1	M0	Stage III	73	G3	FEMALE	0	381	0	381	0	381	0	381
TCGA-CD-8527-01	T2	N1	M0	Stage II	72	G2	FEMALE	1	218	1	218	1	159	1	159
TCGA-CD-8528-01	T4	N0	M0	Stage III	43	G3	FEMALE	0	375	0	375	0	375	0	375
TCGA-CD-8529-01	T4	N0	M1	Stage IV	65	G2	MALE	0	374	0	374	NA	NA	0	374
TCGA-CD-8530-01	T3	N0	M0	Stage II	51	G3	MALE	0	377	0	377	0	377	0	377
TCGA-CD-8531-01	T3	N1	M0	Stage III	66	G3	FEMALE	0	383	0	383	0	383	0	383
TCGA-CD-8532-01	T3	N0	M0	Stage II	52	G2	MALE	1	354	1	354	1	282	1	282
TCGA-CD-8533-01	T3	N0	M0	Stage II	48	G3	MALE	0	468	0	468	1	226	1	226
TCGA-CD-8534-01	T3	N0	M0	Stage II	41	G3	MALE	0	367	0	367	NA	NA	1	201
TCGA-CD-8535-01	T3	N1	M0	Stage III	59	G3	MALE	0	390	0	390	0	390	0	390
TCGA-CD-A486-01	T3	N0	M0	Stage II	68	G2	MALE	1	192	1	192	1	79	1	79
TCGA-CD-A487-01	T3	N1	M0	Stage II	51	G3	MALE	0	374	0	374	0	374	0	374
TCGA-CD-A489-01	T3	N0	M0	Stage II	58	G3	MALE	1	344	1	344	1	277	1	277
TCGA-CD-A48A-01	T3	N0	M0	Stage II	57	G2	MALE	0	378	0	378	0	378	0	378
TCGA-CD-A48C-01	T3	N1	M0	Stage II	79	G3	FEMALE	1	353	1	353	1	230	1	230
TCGA-CD-A4MG-01	T3	N0	M0	Stage II	76	G3	MALE	1	200	1	200	1	74	1	74
TCGA-CD-A4MH-01	T3	N0	M0	Stage II	86	G2	FEMALE	0	371	0	371	0	371	0	371
TCGA-CG-4301-01	T4	N1	M1	Stage IV	75	G3	FEMALE	0	92	0	92	NA	NA	0	92
TCGA-CG-4305-01	T2	N1	M0	Stage II	69	G3	MALE	0	485	0	485	NA	NA	1	457
TCGA-CG-4306-01	T3	N2	M1	Stage IV	90	G3	MALE	1	31	NA	31	NA	NA	0	31
TCGA-CG-4436-01	T2	N0	M0	Stage I	57	G2	MALE	0	243	0	243	0	243	0	243
TCGA-CG-4437-01	T2	N1	M0	Stage II	83	G2	MALE	0	245	0	245	0	245	0	245
TCGA-CG-4438-01	T4	N2	M0	Stage IV	56	G3	MALE	0	1645	0	1645	NA	NA	0	1645
TCGA-CG-4440-01	T3	N3	M1	Stage IV	68	G3	FEMALE	1	122	NA	122	NA	NA	0	122
TCGA-CG-4441-01	T2	N2	M0	Stage III	83	G2	MALE	1	426	NA	426	NA	NA	0	426
TCGA-CG-4443-01	T1	N0	M0	Stage I	68	G2	MALE	0	912	0	912	NA	NA	0	912
TCGA-CG-4444-01	T2	N2	M0	Stage III	76	G3	MALE	0	1431	0	1431	0	1431	0	1431
TCGA-CG-4460-01	T4	N1	M1	Stage IV	66	G2	FEMALE	1	669	1	669	NA	NA	1	487
TCGA-CG-4465-01	T4	N3	M1	Stage IV	69	G3	FEMALE	1	274	NA	274	NA	NA	0	274
TCGA-CG-4466-01	T2	N0	M0	Stage I	81	G2	FEMALE	0	577	0	577	0	577	0	577
TCGA-CG-4469-01	T3	N3	M0	Stage IV	70	G3	MALE	1	215	NA	215	NA	NA	0	215
TCGA-CG-4475-01	T3	N1	M0	Stage II	76	G3	MALE	0	699	0	699	NA	NA	0	699
TCGA-CG-4477-01	T2	N0	M0	Stage I	58	G3	FEMALE	0	942	0	942	NA	NA	1	365
TCGA-CG-5717-01	T2	N1	M0	Stage II	58	G3	MALE	1	212	1	212	NA	NA	1	120
TCGA-CG-5718-01	T2	N1	M0	Stage II	78	G2	FEMALE	1	1095	0	1095	NA	NA	0	1095
TCGA-CG-5719-01	T4	N0	M1	Stage IV	54	G1	FEMALE	0	31	0	31	NA	NA	0	31
TCGA-CG-5720-01	T2	N0	M0	Stage I	71	G3	MALE	1	30	0	30	NA	NA	0	30
TCGA-CG-5721-01	T4	N1	M0	Stage IV	58	G3	MALE	0	183	0	183	NA	NA	0	183
TCGA-CG-5722-01	T3	N2	M1	Stage IV	67	G3	FEMALE	0	30	0	30	NA	NA	0	30
TCGA-CG-5723-01	T2	N1	M0	Stage II	83	G3	MALE	0	3196	0	3196	NA	NA	0	3196
TCGA-CG-5724-01	T3	N3	M1	Stage IV	59	G3	MALE	1	366	1	366	NA	NA	1	122
TCGA-CG-5725-01	T2	N0	M0	Stage I	72	G3	MALE	1	457	1	457	NA	NA	1	153
TCGA-CG-5726-01	T1	N0	M0	Stage I	73	G2	MALE	1	881	0	881	NA	NA	0	881
TCGA-CG-5732-01	T2	N3	M0	Stage IV	66	G2	MALE	1	2100	1	2100	NA	NA	1	1949
TCGA-CG-5734-01	T3	N1	M0	Stage III	68	G3	MALE	1	243	NA	243	NA	NA	0	243
TCGA-D7-5577-01	T2	N3	M0	Stage III	53	G2	FEMALE	1	782	1	782	NA	NA	1	376
TCGA-D7-5578-01	T3	N2	M0	Stage III	80	G3	MALE	0	385	0	385	NA	NA	0	385
TCGA-D7-6519-01	T2	N1	M0	NA	64	G3	FEMALE	0	625	0	625	NA	NA	1	429
TCGA-D7-6520-01	T2	N2	M0	Stage III	53	G3	MALE	0	573	0	573	NA	NA	1	46
TCGA-D7-6521-01	T2	N2	M0	NA	65	G3	MALE	0	564	0	564	NA	NA	1	192
TCGA-D7-6522-01	T2	N0	M0	Stage I	58	G3	MALE	0	566	0	566	0	566	0	566
TCGA-D7-6524-01	T2	N1	M0	Stage II	53	G3	MALE	0	543	0	543	NA	NA	1	543
TCGA-D7-6525-01	T2	N2	M0	Stage III	58	G3	MALE	1	406	1	406	NA	NA	1	171
TCGA-D7-6526-01	T3	N2	M0	Stage III	67	G2	FEMALE	0	523	0	523	0	523	0	523
TCGA-D7-6527-01	T2	N1	M0	Stage II	62	G2	MALE	1	312	1	312	NA	NA	1	75
TCGA-D7-6528-01	T2	N0	M0	Stage I	70	G2	FEMALE	0	463	0	463	0	463	0	463
TCGA-D7-6815-01	T2	N2	M0	Stage II	70	G2	FEMALE	0	486	0	486	0	486	0	486
TCGA-D7-6818-01	T2	N3	M0	Stage III	53	G3	MALE	1	376	1	376	NA	NA	1	247
TCGA-D7-6822-01	T2	N0	M0	Stage I	77	G2	MALE	0	375	0	375	0	375	0	375
TCGA-D7-8570-01	T3	N3	M0	Stage III	44	G3	MALE	0	752	0	752	0	752	0	752
TCGA-D7-8572-01	T2	N2	M0	Stage II	57	G2	MALE	0	511	0	511	0	511	0	511
TCGA-D7-8573-01	T3	N0	M0	Stage II	57	G3	MALE	0	593	0	593	0	593	0	593
TCGA-D7-8574-01	T2	N3	M0	Stage III	72	G3	MALE	0	523	0	523	0	523	0	523
TCGA-D7-8575-01	T3	N2	M0	Stage III	75	G3	MALE	1	554	1	554	1	427	1	427
TCGA-D7-8576-01	T3	N3	M0	Stage III	54	G3	FEMALE	1	446	1	446	1	204	1	204
TCGA-D7-8578-01	T2	N0	M0	Stage I	72	G2	MALE	0	643	0	643	1	451	1	451
TCGA-D7-8579-01	T2	N2	M0	Stage II	66	G2	FEMALE	0	636	0	636	0	636	0	636
TCGA-D7-A4YU-01	T3	N3	M0	Stage III	73	G3	MALE	0	500	0	500	NA	NA	0	500
TCGA-D7-A4YX-01	T3	N1	M0	Stage II	63	G3	MALE	0	1108	0	1108	0	1108	0	1108
TCGA-D7-A4Z0-01	T2	N2	M0	Stage II	60	G3	FEMALE	0	449	0	449	0	449	0	449
TCGA-D7-A6EV-01	T2	N2	M0	Stage II	71	G3	FEMALE	0	342	0	342	0	342	0	342
TCGA-D7-A6EX-01	T3	N2	M0	Stage III	72	G3	FEMALE	0	344	0	344	0	344	0	344
TCGA-D7-A6EY-01	T3	N3	M0	Stage III	72	G3	FEMALE	1	348	1	348	NA	NA	1	348
TCGA-D7-A6EZ-01	T3	N2	M0	Stage III	66	G3	MALE	1	618	1	618	NA	NA	1	618
TCGA-D7-A6F0-01	T2	N0	M0	Stage I	79	G3	FEMALE	0	678	0	678	0	678	0	678
TCGA-D7-A6F2-01	T2	N0	M0	Stage I	62	G3	MALE	0	476	0	476	0	476	0	476
TCGA-D7-A747-01	T3	N1	M0	Stage II	57	G3	MALE	1	255	1	255	NA	NA	1	255
TCGA-D7-A748-01	T4	N3	M1	Stage IV	41	G3	FEMALE	1	132	1	132	NA	NA	1	99
TCGA-D7-A74A-01	T3	N2	M0	Stage III	61	G2	FEMALE	0	607	0	607	0	607	0	607
TCGA-EQ-8122-01	T3	N1	NA	Stage II	71	G3	FEMALE	1	243	NA	243	NA	NA	0	243
TCGA-F1-6177-01	T1	N1	NA	Stage I	90	G2	MALE	0	200	0	200	0	200	0	200
TCGA-F1-6874-01	T2	N0	M0	Stage I	79	G3	MALE	0	440	0	440	0	440	0	440
TCGA-F1-6875-01	T2	N0	M0	Stage I	79	G2	MALE	1	2197	0	2197	0	2197	0	2197
TCGA-F1-A448-01	T3	N3	M0	Stage III	70	G3	MALE	0	647	0	647	0	647	0	647
TCGA-F1-A72C-01	T3	N0	M0	Stage II	68	G2	MALE	0	346	0	346	1	343	1	343
TCGA-FP-7735-01	T2	N0	NA	Stage I	77	G2	MALE	1	106	0	106	0	106	0	106
TCGA-FP-7829-01	T3	N1	M0	Stage II	69	G2	MALE	0	594	0	594	0	594	0	594
TCGA-FP-7916-01	T4	N3	NA	Stage III	77	G3	MALE	1	428	1	428	NA	NA	1	428
TCGA-FP-7998-01	T4	N3	NA	Stage III	77	G3	MALE	0	678	0	678	0	678	0	678
TCGA-FP-8099-01	T3	N0	NA	Stage II	79	G2	MALE	0	519	0	519	0	519	0	519
TCGA-FP-8209-01	T2	N0	M0	Stage I	49	G3	MALE	1	1811	1	1811	1	1676	1	1676
TCGA-FP-8210-01	T3	N1	M0	Stage III	48	G3	MALE	1	153	1	153	NA	NA	1	153
TCGA-FP-8211-01	T3	N1	NA	Stage II	62	G2	MALE	0	413	0	413	0	413	0	413
TCGA-FP-8631-01	T3	N2	NA	Stage III	68	G2	MALE	0	17	0	17	NA	NA	0	17
TCGA-FP-A4BF-01	T3	N2	M0	Stage III	68	G3	MALE	1	168	1	168	NA	NA	1	159
TCGA-FP-A8CX-01	T4	N3	NA	Stage III	60	G3	MALE	0	7	0	7	NA	NA	0	7
TCGA-FP-A9TM-01	T1	N1	M0	NA	77	G2	MALE	0	189	0	189	0	189	0	189
TCGA-HF-7132-01	T2	N1	M0	Stage II	NA	G2	MALE	0	2351	0	2351	0	2351	0	2351
TCGA-HF-7133-01	T2	N3	M0	Stage IV	NA	G2	FEMALE	0	1918	0	1918	NA	NA	0	1918
TCGA-HF-7134-01	T1	N0	M0	Stage I	NA	G2	MALE	0	1588	0	1588	0	1588	0	1588
TCGA-HF-A5NB-01	T4	N3	M0	Stage III	75	G3	FEMALE	0	928	0	928	0	928	0	928
TCGA-HJ-7597-01	T2	N0	NA	Stage I	71	G3	FEMALE	1	805	1	805	1	231	1	231
TCGA-HU-8238-01	T3	NA	M0	NA	56	G2	MALE	0	46	0	46	0	46	0	46
TCGA-HU-8244-01	T1	N0	M0	Stage I	77	G1	FEMALE	0	742	0	742	0	742	0	742
TCGA-HU-8249-01	T3	N2	M0	Stage III	76	G2	MALE	0	881	0	881	0	881	0	881
TCGA-HU-8602-01	T4	N0	M0	Stage II	58	G3	FEMALE	0	679	0	679	0	679	0	679
TCGA-HU-8604-01	T3	N0	M0	Stage II	82	G2	FEMALE	0	694	0	694	0	694	0	694
TCGA-HU-8608-01	T4	N2	M0	Stage III	70	G3	MALE	0	641	0	641	1	277	1	277
TCGA-HU-8610-01	T1	N0	M0	Stage I	75	G2	MALE	0	23	0	23	NA	NA	0	23
TCGA-HU-A4G2-01	T3	N1	M0	Stage II	45	G3	MALE	0	739	0	739	0	739	0	739
TCGA-HU-A4G3-01	T2	N2	M0	Stage II	54	G2	MALE	0	170	0	170	NA	NA	0	170
TCGA-HU-A4G8-01	T3	N1	M0	Stage II	71	G3	FEMALE	0	690	0	690	0	690	0	690
TCGA-HU-A4G9-01	T1	N0	M0	Stage I	67	G2	FEMALE	0	736	0	736	NA	NA	0	736
TCGA-HU-A4GC-01	T4	N2	M0	Stage III	74	G3	MALE	0	99	0	99	NA	NA	0	99
TCGA-HU-A4GD-01	T3	N1	M0	Stage II	56	G3	MALE	0	692	0	692	NA	NA	1	399
TCGA-HU-A4GF-01	T3	N0	M0	Stage II	69	G2	MALE	0	785	0	785	0	785	0	785
TCGA-HU-A4GH-01	T1	N0	M0	Stage I	75	G2	MALE	0	358	0	358	0	358	0	358
TCGA-HU-A4GJ-01	T4	N3	M0	Stage III	60	G3	FEMALE	0	650	0	650	NA	NA	1	547
TCGA-HU-A4GP-01	T2	N1	M0	Stage II	62	G2	FEMALE	0	273	0	273	0	273	0	273
TCGA-HU-A4GQ-01	T4	N2	M0	Stage III	71	G2	MALE	1	3	1	3	0	3	0	3
TCGA-HU-A4GT-01	T3	N0	M0	Stage II	71	G3	FEMALE	0	198	0	198	0	198	0	198
TCGA-HU-A4GU-01	T3	N1	M0	Stage II	73	G3	MALE	0	200	0	200	0	200	0	200
TCGA-HU-A4GX-01	T4	N2	M0	Stage III	70	G3	FEMALE	0	616	0	616	0	616	0	616
TCGA-HU-A4GY-01	T4	N1	M0	Stage III	76	G3	FEMALE	0	8	0	8	NA	NA	0	8
TCGA-HU-A4H0-01	T4	N3	M0	Stage III	72	G3	MALE	0	64	0	64	0	64	0	64
TCGA-HU-A4H2-01	T3	N3	M0	Stage III	58	G2	FEMALE	0	394	0	394	0	394	0	394
TCGA-HU-A4H3-01	T4	N3	M0	Stage III	56	G3	FEMALE	0	882	0	882	NA	NA	1	410
TCGA-HU-A4H4-01	T2	N2	M0	Stage II	53	G3	FEMALE	0	725	0	725	0	725	0	725
TCGA-HU-A4H5-01	T2	N0	M0	Stage I	71	NA	MALE	0	724	0	724	0	724	0	724
TCGA-HU-A4H6-01	T3	N2	M0	Stage III	72	G2	FEMALE	0	644	0	644	0	644	0	644
TCGA-HU-A4H8-01	T1	N1	M0	Stage I	77	G2	MALE	0	428	NA	428	1	354	1	354
TCGA-HU-A4HB-01	T2	N2	M0	Stage II	68	G3	MALE	1	477	1	477	1	390	1	390
TCGA-HU-A4HD-01	T3	N2	M0	Stage III	73	G2	MALE	0	1016	0	1016	NA	NA	0	1016
TCGA-IN-7806-01	T3	N1	M0	Stage II	50	G3	MALE	0	1106	0	1106	0	1106	0	1106
TCGA-IN-7808-01	T3	N3	M1	NA	59	G3	MALE	1	105	1	105	NA	NA	1	105
TCGA-IN-8462-01	T2	N1	M0	Stage II	80	G2	MALE	0	572	0	572	NA	NA	1	270
TCGA-IN-8663-01	T2	N2	M0	Stage II	68	G3	MALE	1	103	0	103	NA	NA	0	103
TCGA-IN-A6RI-01	T1	N0	M0	Stage I	45	G2	MALE	0	559	0	559	0	559	0	559
TCGA-IN-A6RJ-01	T1	N0	M0	Stage I	64	G3	MALE	0	379	0	379	0	379	0	379
TCGA-IN-A6RL-01	T2	N1	M0	NA	84	G2	MALE	1	406	1	406	1	307	1	307
TCGA-IN-A6RN-01	T1	N2	M0	Stage II	72	G2	FEMALE	0	594	0	594	0	594	0	594
TCGA-IN-A6RR-01	T3	N1	M0	NA	84	G3	MALE	1	205	0	205	NA	NA	0	205
TCGA-IN-A6RS-01	T1	N0	M0	Stage I	76	G2	MALE	0	383	0	383	0	383	0	383
TCGA-IN-A7NR-01	T3	N3	M1	Stage IV	64	G3	FEMALE	0	198	0	198	NA	NA	0	198
TCGA-IN-A7NT-01	T3	N1	M0	Stage II	73	G3	FEMALE	0	323	0	323	0	323	0	323
TCGA-IN-A7NU-01	T3	N3	M0	Stage III	69	G3	MALE	0	356	0	356	NA	NA	1	337
TCGA-IN-AB1V-01	T1	N0	M0	Stage I	63	G2	MALE	0	479	0	479	0	479	0	479
TCGA-IN-AB1X-01	T3	N0	M0	Stage II	78	G3	FEMALE	0	411	0	411	0	411	0	411
TCGA-IP-7968-01	T3	N2	NA	Stage III	74	G2	MALE	0	77	0	77	NA	NA	0	77
TCGA-KB-A6F7-01	T1	N1	M0	Stage I	54	G3	FEMALE	0	1935	0	1935	0	1935	0	1935
TCGA-KB-A93G-01	T2	N0	M0	Stage I	68	G1	MALE	0	613	0	613	0	613	0	613
TCGA-KB-A93H-01	T3	N1	M0	Stage II	79	G1	FEMALE	0	1145	0	1145	0	1145	0	1145
TCGA-KB-A93J-01	T2	N1	M0	Stage II	78	G3	MALE	0	1124	0	1124	0	1124	0	1124
TCGA-MX-A5UG-01	T3	N1	M0	Stage III	78	G3	MALE	1	113	1	113	NA	NA	0	113
TCGA-MX-A5UJ-01	T3	N2	M0	Stage III	86	G3	FEMALE	0	600	0	600	0	600	0	600
TCGA-MX-A663-01	T3	N0	M0	Stage II	66	G3	MALE	1	300	1	300	1	218	1	218
TCGA-MX-A666-01	T2	NA	NA	Stage II	61	G2	MALE	0	427	0	427	NA	NA	0	427
TCGA-R5-A7O7-01	T3	N1	M1	Stage IV	51	G2	MALE	0	1389	0	1389	NA	NA	0	1389
TCGA-R5-A7ZE-01	T3	N2	M0	Stage III	66	G2	FEMALE	1	554	1	554	NA	NA	1	554
TCGA-R5-A7ZF-01	T4	N1	M1	Stage IV	65	G2	FEMALE	1	259	1	259	NA	NA	1	259
TCGA-R5-A7ZI-01	T4	N1	M1	Stage IV	44	G3	FEMALE	0	2267	0	2267	NA	NA	0	2267
TCGA-R5-A7ZR-01	T3	NA	M0	Stage III	70	G2	FEMALE	1	185	1	185	NA	NA	1	185
TCGA-R5-A805-01	T3	N2	M0	Stage III	71	G3	MALE	1	281	1	281	NA	NA	1	281
TCGA-RD-A7BS-01	T3	N1	M0	Stage III	46	G3	MALE	1	336	1	336	1	244	1	244
TCGA-RD-A7BT-01	T3	N3	M0	Stage IV	66	G3	MALE	1	262	1	262	NA	NA	1	123
TCGA-RD-A7BW-01	T2	N0	M0	Stage I	68	G3	FEMALE	1	156	0	156	0	156	0	156
TCGA-RD-A7C1-01	T2	N0	M0	Stage I	82	G3	MALE	1	507	1	507	1	438	1	438
TCGA-RD-A8MV-01	T3	N2	M0	Stage III	56	G3	MALE	0	3720	0	3720	0	3720	0	3720
TCGA-RD-A8MW-01	T3	N2	M0	Stage III	72	G3	MALE	1	1153	1	1153	1	98	1	98
TCGA-RD-A8N0-01	T3	N2	M0	Stage III	53	G3	FEMALE	0	1236	0	1236	0	1236	0	1236
TCGA-RD-A8N1-01	T3	N2	M0	Stage III	70	G3	MALE	0	3519	0	3519	0	3519	0	3519
TCGA-RD-A8N2-01	T2	N0	M0	Stage I	59	G3	FEMALE	0	3540	0	3540	0	3540	0	3540
TCGA-RD-A8N4-01	T3	N1	M0	Stage III	58	G3	FEMALE	0	2171	0	2171	0	2171	0	2171
TCGA-RD-A8N5-01	T3	N1	M0	Stage III	78	G2	MALE	1	1747	0	1747	0	1747	0	1747
TCGA-RD-A8N6-01	T2	N2	M0	Stage III	78	G3	FEMALE	1	272	1	272	1	163	1	163
TCGA-RD-A8N9-01	T2	N1	M0	Stage II	63	G3	FEMALE	0	1083	0	1083	0	1083	0	1083
TCGA-RD-A8NB-01	T3	N1	M0	Stage III	80	G3	FEMALE	1	513	1	513	NA	NA	1	230
TCGA-SW-A7EA-01	T2	N0	M0	Stage I	61	NA	FEMALE	0	579	0	579	0	579	0	579
TCGA-SW-A7EB-01	T3	N2	M0	Stage III	45	G2	MALE	0	176	0	176	NA	NA	0	176
TCGA-VQ-A8DT-01	T3	N3	M0	Stage III	43	G3	MALE	0	1484	0	1484	1	1376	1	1376
TCGA-VQ-A8DU-01	T3	N2	M0	Stage III	63	G2	MALE	1	166	1	166	NA	NA	1	158
TCGA-VQ-A8DV-01	T2	N0	M0	Stage I	48	G2	MALE	1	403	1	403	NA	NA	1	288
TCGA-VQ-A8DZ-01	T4	N3	M1	Stage IV	70	G3	MALE	1	396	1	396	NA	NA	1	396
TCGA-VQ-A8E0-01	T3	N2	M0	Stage III	68	G3	MALE	1	562	1	562	NA	NA	1	531
TCGA-VQ-A8E2-01	T3	N2	M0	Stage III	57	G2	MALE	0	1319	0	1319	0	1319	0	1319
TCGA-VQ-A8E3-01	T3	N0	M0	Stage II	79	G3	MALE	1	661	NA	661	NA	NA	1	538
TCGA-VQ-A8E7-01	T3	N1	M1	Stage IV	59	G2	MALE	0	1138	0	1138	NA	NA	1	1048
TCGA-VQ-A8P2-01	T4	N1	M0	Stage III	68	G2	MALE	0	1160	0	1160	0	1160	0	1160
TCGA-VQ-A8P3-01	T4	N1	M0	Stage III	72	G2	MALE	0	1132	0	1132	0	1132	0	1132
TCGA-VQ-A8P5-01	T3	N0	M0	Stage II	67	G3	MALE	1	235	NA	235	NA	NA	0	235
TCGA-VQ-A8P8-01	T4	N0	M0	Stage II	72	G2	FEMALE	0	942	0	942	0	942	0	942
TCGA-VQ-A8PB-01	T3	N0	M0	Stage II	65	G2	FEMALE	1	1043	0	1043	0	1043	0	1043
TCGA-VQ-A8PC-01	T3	N1	M0	Stage III	65	G3	MALE	1	1407	1	1407	NA	NA	1	1287
TCGA-VQ-A8PD-01	T4	N3	M0	Stage III	69	G2	MALE	1	496	1	496	NA	NA	1	134
TCGA-VQ-A8PE-01	T3	N3	M0	Stage III	78	G3	MALE	1	675	1	675	NA	NA	1	265
TCGA-VQ-A8PF-01	T3	N3	M0	Stage III	76	G3	MALE	1	76	0	76	0	76	0	76
TCGA-VQ-A8PH-01	T3	N3	M0	Stage III	62	G2	MALE	1	389	1	389	NA	NA	1	377
TCGA-VQ-A8PJ-01	T4	N2	M1	Stage IV	53	NA	MALE	1	82	1	82	NA	NA	1	82
TCGA-VQ-A8PK-01	T3	N3	M0	Stage III	58	G2	MALE	1	543	1	543	NA	NA	1	263
TCGA-VQ-A8PM-01	T4	N3	M0	Stage IV	56	G3	MALE	1	57	0	57	NA	NA	1	57
TCGA-VQ-A8PO-01	T4	N0	M0	Stage II	74	G3	MALE	1	282	1	282	NA	NA	1	256
TCGA-VQ-A8PP-01	T4	N1	M0	Stage IV	76	G2	MALE	1	712	1	712	NA	NA	1	502
TCGA-VQ-A8PQ-01	T4	N1	M1	Stage IV	50	G2	FEMALE	1	476	1	476	NA	NA	1	91
TCGA-VQ-A8PU-01	T4	N1	M0	Stage III	72	G3	FEMALE	1	832	0	832	0	832	0	832
TCGA-VQ-A8PX-01	T1	N0	M0	Stage I	51	G2	MALE	0	1964	0	1964	0	1964	0	1964
TCGA-VQ-A91A-01	T3	N3	M0	Stage III	67	G1	MALE	0	1200	0	1200	0	1200	1	129
TCGA-VQ-A91D-01	T4	N2	M0	Stage III	70	G2	MALE	1	356	1	356	NA	NA	1	351
TCGA-VQ-A91E-01	T4	N0	M0	Stage III	67	G3	FEMALE	0	664	0	664	0	664	0	664
TCGA-VQ-A91K-01	T3	N1	M0	Stage III	69	G2	MALE	0	1862	0	1862	0	1862	0	1862
TCGA-VQ-A91N-01	T4	N3	M0	Stage IV	59	G2	FEMALE	1	570	1	570	NA	NA	1	438
TCGA-VQ-A91Q-01	T3	N3	M0	Stage IV	61	G3	MALE	1	633	1	633	NA	NA	1	551
TCGA-VQ-A91S-01	T4	N1	M0	Stage III	63	NA	MALE	0	1000	0	1000	0	1000	0	1000
TCGA-VQ-A91U-01	T3	N1	M0	Stage III	78	G2	MALE	1	52	NA	52	NA	NA	0	52
TCGA-VQ-A91V-01	T3	N2	M0	Stage III	58	G2	MALE	0	1297	0	1297	NA	NA	1	504
TCGA-VQ-A91X-01	T3	N2	M0	Stage III	74	G3	MALE	1	289	0	289	0	289	0	289
TCGA-VQ-A91Y-01	T4	N3	M0	Stage III	67	G3	MALE	1	296	1	296	NA	NA	1	258
TCGA-VQ-A91Z-01	T3	N1	M0	Stage III	67	G2	FEMALE	0	1690	0	1690	1	1310	1	1310
TCGA-VQ-A922-01	T4	N1	M0	Stage IV	70	G2	MALE	1	275	1	275	NA	NA	1	252
TCGA-VQ-A923-01	T3	N1	M0	Stage III	90	G3	MALE	1	61	0	61	0	61	0	61
TCGA-VQ-A924-01	T3	N0	M0	Stage II	69	G2	MALE	1	1686	1	1686	NA	NA	1	1686
TCGA-VQ-A925-01	T3	N2	M0	Stage III	66	G2	MALE	1	138	1	138	NA	NA	1	138
TCGA-VQ-A927-01	T3	N3	M0	Stage III	81	G1	MALE	1	200	1	200	NA	NA	1	200
TCGA-VQ-A928-01	T3	N3	M0	Stage IV	49	G2	MALE	1	174	1	174	NA	NA	1	148
TCGA-VQ-A92D-01	T2	N0	M0	Stage I	67	G2	MALE	0	2032	0	2032	0	2032	0	2032
TCGA-VQ-A94O-01	T4	N3	M0	Stage III	74	G2	MALE	1	640	1	640	NA	NA	1	185
TCGA-VQ-A94P-01	T4	NA	NA	NA	57	NA	MALE	1	81	1	81	NA	NA	1	81
TCGA-VQ-A94R-01	T4	N2	M0	NA	63	G2	MALE	1	1294	1	1294	NA	NA	1	1018
TCGA-VQ-A94T-01	T3	N2	M0	Stage III	73	G3	MALE	1	342	1	342	NA	NA	1	296
TCGA-VQ-A94U-01	T4	N0	M0	Stage II	70	G3	MALE	0	819	0	819	0	819	0	819
TCGA-VQ-AA64-01	T3	N2	M0	Stage III	68	G2	MALE	1	560	1	560	NA	NA	1	560
TCGA-VQ-AA68-01	T4	N3	M0	Stage III	52	G2	FEMALE	0	1328	0	1328	0	1328	0	1328
TCGA-VQ-AA69-01	T3	N2	M0	Stage III	35	G2	MALE	0	864	0	864	0	864	0	864
TCGA-VQ-AA6A-01	T4	N3	M0	Stage III	56	G2	MALE	0	1184	0	1184	0	1184	0	1184
TCGA-VQ-AA6D-01	T4	N1	M0	Stage III	52	G2	FEMALE	0	521	0	521	0	521	0	521
TCGA-VQ-AA6F-01	T3	N1	M0	Stage II	57	G2	MALE	0	1646	0	1646	NA	NA	1	546
TCGA-VQ-AA6G-01	T3	N0	M0	Stage II	68	G2	MALE	1	792	1	792	NA	NA	1	469
TCGA-VQ-AA6J-01	T4	N2	M0	Stage III	75	G3	MALE	0	838	0	838	0	838	0	838
TCGA-VQ-AA6K-01	T4	N3	M0	Stage III	59	G3	MALE	1	378	1	378	NA	NA	1	332
TCGA-ZA-A8F6-01	T2	N0	NA	Stage I	71	G2	MALE	0	525	0	525	0	525	0	525
TCGA-ZQ-A9CR-01	T4	N3	NA	Stage III	79	G3	FEMALE	1	24	NA	24	NA	NA	0	24
